# Supplementary material for: Off-Label NOACs vs. Antiplatelets in AF-Related Stroke with GFR < 15 mL/Min/1.73 m2: A Multicenter Outcome Study
Source: Biomedicines. 2025 Nov 28;13(12):2927. doi: 10.3390/biomedicines13122927 (PMC12731138; doi:10.3390/biomedicines13122927)
Supplement: Supplementary file 1 [file biomedicines-13-02927-s001.zip]

Archive with 1 entries (1 files):
- biomedicines-3915086-supplementary.pdf
